# Supplementary material for: Development of Multiplex Molecular Assays for Simultaneous Detection of Dengue Serotypes and Chikungunya Virus for Arbovirus Surveillance
Source: Curr Issues Mol Biol. 2024 Mar 6;46(3):2093–104. doi: 10.3390/cimb46030134 (PMC10969301; doi:10.3390/cimb46030134)
Supplement: Supplementary file 1 [file cimb-46-00134-s001.zip]

Archive with 1 entries (1 files):
- cimb-2799665-supplementary.pdf
